# Supplementary material for: Impact of Environmental Airborne Manganese Exposure on Cognitive and Motor Functions in Adults: A Systematic Review and Meta-Analysis
Source: Int J Environ Res Public Health. 2021 Apr 13;18(8):4075. doi: 10.3390/ijerph18084075 (PMC8068914; doi:10.3390/ijerph18084075)
Supplement: Supplementary file 1 [file ijerph-18-04075-s001.zip]

Archive with 1 entries (1 files):
- ijerph-1157582-supplementary.pdf
